# Supplementary material for: (Z)-2-Sulfanyl­idene-5-(thio­phen-2-yl­methyl­idene)imidazolidin-4-one
Source: Acta Crystallogr Sect E Struct Rep Online. 2011 Aug 27;67(Pt 9):o2429. doi: 10.1107/S1600536811033034 (PMC3200739; doi:10.1107/S1600536811033034)
Supplement: Supplementary file 2 [file e-67-o2429-Isup2.hkl]

# 
# h,k,l, Fc-squared, Fo-squared, sigma(Fo-squared) and status flag 
# 
data_I
_shelx_title '  P-1' 
_shelx_refln_list_code          4 
_shelx_F_calc_maximum       91.84 
_exptl_crystal_F_000       216.00 
_reflns_d_resolution_high  0.8016 
 
loop_ 
 _symmetry_equiv_pos_as_xyz 
 'x, y, z' 
 '-x, -y, -z' 
 
_cell_length_a     6.1022 
_cell_length_b     7.0806 
_cell_length_c    11.0425 
_cell_angle_alpha  72.582 
_cell_angle_beta   76.116 
_cell_angle_gamma  75.640 
 
_shelx_F_squared_multiplier     1.000 
 
loop_ 
 _refln_index_h 
 _refln_index_k 
 _refln_index_l 
 _refln_F_squared_calc 
 _refln_F_squared_meas 
 _refln_F_squared_sigma 
 _refln_observed_status 
   1   0   0     1604.60     1593.14     10.92 o 
   2   0   0      548.74      513.18      7.06 o 
   3   0   0        6.90        4.09      1.01 o 
   4   0   0       55.10       54.54      4.57 o 
   5   0   0      979.78     1085.24     27.47 o 
   6   0   0        0.76        1.31      0.62 o 
   7   0   0      132.59      137.30      5.70 o 
  -6   1   0       84.36       89.82      6.97 o 
  -5   1   0        1.69        1.83      0.71 o 
  -4   1   0      748.89      735.03      9.95 o 
  -3   1   0      219.79      218.45      9.52 o 
  -2   1   0     1476.65     1554.85     17.55 o 
  -1   1   0      856.25      870.90     10.12 o 
   0   1   0      261.16      264.73      4.83 o 
   1   1   0      262.31      277.77      6.33 o 
   2   1   0      451.45      462.74     12.32 o 
   3   1   0      955.92     1090.08     13.60 o 
   4   1   0       71.86       71.94      5.12 o 
   5   1   0       94.76       97.61     14.89 o 
   6   1   0       10.02        8.85      2.48 o 
   7   1   0       10.79       10.40      1.62 o 
  -6   2   0       77.54       72.71      5.90 o 
  -5   2   0     1093.58      982.45     35.13 o 
  -4   2   0       43.07       43.84      2.88 o 
  -3   2   0       88.02       81.64      6.59 o 
  -2   2   0      151.59      149.29      7.58 o 
  -1   2   0       85.84      105.18      5.21 o 
   0   2   0     5397.46     4474.23     27.66 o 
   1   2   0     4598.10     4565.62     29.34 o 
   2   2   0       20.54       28.22      1.18 o 
   3   2   0       57.24       51.45      2.29 o 
   4   2   0      543.74      599.61     17.51 o 
   5   2   0       81.28       77.56      4.69 o 
   6   2   0        5.24        7.31      1.39 o 
   7   2   0       18.41       20.47      2.28 o 
  -6   3   0       65.09       62.91      4.63 o 
  -5   3   0       43.36       32.69      3.15 o 
  -4   3   0       57.91       57.84      4.18 o 
  -3   3   0       20.91       22.28      2.02 o 
  -2   3   0       10.23        8.05      1.89 o 
  -1   3   0       17.08       18.41      2.49 o 
   0   3   0      515.06      503.55     10.56 o 
   1   3   0      250.43      294.31      5.72 o 
   2   3   0       77.59       94.10      2.32 o 
   3   3   0       17.84       13.50      1.58 o 
   4   3   0      755.87      809.27     14.19 o 
   5   3   0      140.08      144.92      6.41 o 
   6   3   0       94.11       97.98      4.87 o 
  -5   4   0        6.21        6.14      1.27 o 
  -4   4   0       41.74       39.37      4.92 o 
  -3   4   0       12.63       13.93      2.06 o 
  -2   4   0       48.45       53.66      2.97 o 
  -1   4   0      646.32      662.33     16.27 o 
   0   4   0      433.05      439.35     10.94 o 
   1   4   0       58.88       56.99      4.90 o 
   2   4   0      718.58      798.17     13.96 o 
   3   4   0      176.74      178.05      9.83 o 
   4   4   0      467.98      532.91     11.70 o 
   5   4   0      429.14      449.49     12.77 o 
   6   4   0      183.33      176.52      5.87 o 
  -5   5   0       62.88       53.60      3.70 o 
  -4   5   0       47.58       44.87      5.38 o 
  -3   5   0        2.76        3.14      1.62 o 
  -2   5   0      440.12      477.00     12.67 o 
  -1   5   0      211.37      213.80     18.18 o 
   0   5   0      152.97      174.61     12.28 o 
   1   5   0      255.10      262.56      6.52 o 
   2   5   0      129.46      150.07      3.91 o 
   3   5   0      151.53      146.34      5.34 o 
   4   5   0      393.96      386.30     11.12 o 
   5   5   0       90.99       90.18      7.21 o 
   6   5   0       33.68       31.64      3.12 o 
  -4   6   0       13.08       11.96      1.85 o 
  -3   6   0      166.89      160.71      8.78 o 
  -2   6   0       88.48       93.89      7.99 o 
  -1   6   0      350.08      388.99     23.56 o 
   0   6   0      134.07      155.32      7.14 o 
   1   6   0      318.53      360.08     14.20 o 
   2   6   0       72.33       73.84      4.29 o 
   3   6   0       56.12       56.34      8.04 o 
   4   6   0       17.63       21.88      3.40 o 
   5   6   0       20.24       19.87      2.80 o 
   6   6   0      151.10      124.84      4.42 o 
  -2   7   0       65.74       69.85      5.18 o 
  -1   7   0        7.97       10.93      2.68 o 
   0   7   0        6.25        6.29      1.28 o 
   1   7   0       27.24       29.15      2.96 o 
   2   7   0        5.39        6.21      2.35 o 
   3   7   0       59.44       51.92      4.23 o 
   4   7   0        3.61        3.33      1.11 o 
   5   7   0        0.41        0.37      0.31 o 
   0   8   0        4.76        4.67      1.32 o 
   1   8   0       11.34       12.38      2.36 o 
   2   8   0      134.74      123.57      7.40 o 
   3   8   0        8.35        6.47      1.76 o 
  -2  -8   1       43.08       38.53      3.56 o 
  -1  -8   1        0.43        1.96      0.90 o 
   0  -8   1       47.82       41.32      3.08 o 
  -4  -7   1      130.33      145.59      5.76 o 
  -3  -7   1       62.03       62.71      4.03 o 
  -2  -7   1       16.27       14.91      2.14 o 
  -1  -7   1      104.65       92.90      5.06 o 
   0  -7   1        8.30        6.36      1.26 o 
   1  -7   1      104.58      105.02      7.01 o 
   2  -7   1       15.79       15.98      2.27 o 
  -5  -6   1      227.07      189.67      7.85 o 
  -4  -6   1       32.97       31.75      2.80 o 
  -3  -6   1      164.98      170.94      7.05 o 
  -2  -6   1      138.37      141.33      6.09 o 
  -1  -6   1      150.86      147.68      8.74 o 
   0  -6   1      150.63      138.50      6.79 o 
   1  -6   1       44.34       41.90      3.51 o 
   2  -6   1       29.11       25.55      4.05 o 
   3  -6   1        1.64        2.27      1.18 o 
  -6  -5   1       39.65       27.32      2.48 o 
  -5  -5   1        1.45        1.28      0.97 o 
  -4  -5   1      126.12      123.53      6.21 o 
  -3  -5   1       56.61       47.57      4.90 o 
  -2  -5   1       55.53       50.76      2.26 o 
  -1  -5   1       66.99       65.38      2.52 o 
   0  -5   1       48.65       50.00      5.39 o 
   1  -5   1       15.58       13.86      3.25 o 
   2  -5   1        1.93        2.15      1.54 o 
   3  -5   1       33.32       36.48      3.30 o 
   4  -5   1        6.42        6.10      1.40 o 
  -6  -4   1      254.70      236.76      9.28 o 
  -5  -4   1        2.09        1.59      0.77 o 
  -4  -4   1       50.02       41.67      2.23 o 
  -3  -4   1       28.95       26.63      1.82 o 
  -2  -4   1       72.21       70.04      2.77 o 
  -1  -4   1      164.82      170.30      6.54 o 
   0  -4   1      465.68      522.17     12.78 o 
   1  -4   1        0.88        0.60      0.66 o 
   2  -4   1      438.69      464.49      8.09 o 
   3  -4   1        0.03        0.02      0.64 o 
   4  -4   1      157.72      161.62     14.32 o 
   5  -4   1      314.47      309.25     15.16 o 
  -6  -3   1       29.94       30.94      2.50 o 
  -5  -3   1       74.03       72.57      4.23 o 
  -4  -3   1      337.20      364.95      9.68 o 
  -3  -3   1        1.54        2.89      1.30 o 
  -2  -3   1       61.17       53.17      2.14 o 
  -1  -3   1      109.03      116.12      4.82 o 
   0  -3   1      325.81      279.67      7.72 o 
   1  -3   1      725.64      714.53     15.54 o 
   2  -3   1       12.91       12.78      2.24 o 
   3  -3   1      510.06      502.48      9.78 o 
   4  -3   1      151.87      145.46     24.23 o 
   5  -3   1       10.54        7.90      2.52 o 
   6  -3   1       89.53       82.71      5.79 o 
  -6  -2   1        0.80        0.08      0.60 o 
  -5  -2   1      994.43      965.33     20.81 o 
  -4  -2   1       97.80       88.30      6.41 o 
  -3  -2   1      778.44      794.26     36.09 o 
  -2  -2   1      161.88      153.43      4.01 o 
  -1  -2   1      460.93      531.29      7.37 o 
   0  -2   1     4871.57     4480.80     50.01 o 
   1  -2   1       17.01       13.38      1.68 o 
   2  -2   1     1525.92     1770.19     30.88 o 
   3  -2   1       79.79       99.98      7.30 o 
   4  -2   1      109.07      102.36      7.24 o 
   5  -2   1       80.81       72.93      6.46 o 
   6  -2   1        1.48        1.58      1.20 o 
  -6  -1   1        1.24        1.84      0.67 o 
  -5  -1   1       86.13       91.51      6.87 o 
  -4  -1   1      947.03     1088.89     15.90 o 
  -3  -1   1      464.91      545.27     12.77 o 
  -2  -1   1      905.21      922.02      8.58 o 
  -1  -1   1     1370.39     1529.29     28.22 o 
   0  -1   1        1.72        1.79      0.39 o 
   1  -1   1      559.83      564.36     19.07 o 
   2  -1   1       14.38       23.91      2.62 o 
   3  -1   1      446.09      572.72     16.06 o 
   4  -1   1       60.36       57.18      3.13 o 
   5  -1   1       62.13       43.17      3.78 o 
   6  -1   1        0.60        0.65      1.04 o 
   7  -1   1       30.66       36.21      3.00 o 
  -6   0   1      122.45      131.88      5.77 o 
  -5   0   1      669.05      674.24     20.06 o 
  -4   0   1       97.53       80.23     12.37 o 
  -3   0   1      888.21      964.48     15.71 o 
  -2   0   1       95.46       85.06      2.55 o 
  -1   0   1      577.28      546.72      7.75 o 
   0   0   1      419.48      389.22      5.80 o 
   1   0   1        0.89        1.39      0.28 o 
   2   0   1      328.00      353.86      7.63 o 
   3   0   1        3.67        3.71      1.11 o 
   4   0   1      347.99      333.39     11.42 o 
   5   0   1      328.12      304.19     11.81 o 
   6   0   1      137.85      141.32      6.30 o 
   7   0   1       92.70       95.41      5.45 o 
  -6   1   1       23.54       21.91      3.09 o 
  -5   1   1       20.11       17.81      2.22 o 
  -4   1   1       79.07       85.23      4.77 o 
  -3   1   1      250.71      315.94     10.71 o 
  -2   1   1      231.55      268.73      8.19 o 
  -1   1   1      313.60      352.55      7.84 o 
   0   1   1      407.56      416.98      6.79 o 
   1   1   1       30.57       31.47      1.88 o 
   2   1   1      231.32      198.98      4.94 o 
   3   1   1      700.43      666.52      8.60 o 
   5   1   1      257.35      249.70     22.59 o 
   6   1   1       43.27       48.11      3.93 o 
   7   1   1       88.10       97.69      5.68 o 
  -6   2   1       56.44       51.80      4.43 o 
  -5   2   1       16.31       17.72      2.25 o 
  -4   2   1       98.03      105.71      3.88 o 
  -3   2   1       73.91       84.37      6.68 o 
  -2   2   1        0.21       -0.04      0.76 o 
  -1   2   1      686.55      642.08     14.00 o 
   0   2   1     8435.40     7698.67     66.71 o 
   1   2   1     7395.83     7109.41     43.21 o 
   2   2   1      229.85      195.36      3.50 o 
   3   2   1      122.12      116.71      6.19 o 
   4   2   1      281.01      290.70     11.55 o 
   5   2   1      398.28      403.47     13.64 o 
   6   2   1      713.63      724.49     15.34 o 
   7   2   1      175.16      194.19      8.03 o 
  -6   3   1        9.78       10.02      1.65 o 
  -5   3   1      128.33      126.61      5.82 o 
  -4   3   1       35.52       35.04      4.44 o 
  -3   3   1      278.78      284.20      7.22 o 
  -2   3   1     1620.20     1681.71     32.42 o 
  -1   3   1       73.77       67.03      4.82 o 
   0   3   1      175.86      133.33      5.58 o 
   1   3   1      253.45      272.83      3.56 o 
   2   3   1      463.59      443.84      8.28 o 
   3   3   1     1122.24     1154.49     16.05 o 
   4   3   1        0.53        0.40      0.38 o 
   5   3   1       76.90       84.91      3.53 o 
   6   3   1       55.06       64.46      4.25 o 
   7   3   1        1.03        0.09      0.65 o 
  -5   4   1       44.01       45.15      3.10 o 
  -4   4   1      708.95      764.23     22.06 o 
  -3   4   1       27.72       24.54      2.62 o 
  -2   4   1        1.33        2.09      0.72 o 
  -1   4   1      279.17      243.56      9.61 o 
   0   4   1      927.04      958.12     17.35 o 
   1   4   1     5993.27     6313.33     54.61 o 
   2   4   1       93.29      113.67      3.24 o 
   3   4   1        0.06        0.01      0.59 o 
   4   4   1       83.83       86.67      3.22 o 
   5   4   1      102.36      106.19      6.05 o 
   6   4   1       99.82      104.80      4.76 o 
  -5   5   1       31.70       25.83      2.45 o 
  -4   5   1       56.47       49.46      3.59 o 
  -3   5   1      193.72      208.47     11.19 o 
  -2   5   1       96.48      102.79      5.25 o 
  -1   5   1       92.27       81.00      7.24 o 
   0   5   1       23.66       26.55      4.59 o 
   1   5   1      171.86      186.61      9.03 o 
   2   5   1       25.73       27.93      1.65 o 
   3   5   1        1.41        1.70      0.66 o 
   4   5   1       87.04       80.40      4.88 o 
   5   5   1      134.82      129.78      8.81 o 
   6   5   1       28.42       29.86      3.22 o 
  -4   6   1      149.64      125.00      4.03 o 
  -3   6   1        8.38        8.62      2.04 o 
  -2   6   1       12.94       17.03      3.40 o 
  -1   6   1       40.39       50.35      6.10 o 
   0   6   1       62.21       73.36      4.66 o 
   1   6   1      112.00      104.32      7.31 o 
   2   6   1      673.89      684.52     14.48 o 
   3   6   1      141.90      156.41      9.26 o 
   4   6   1      265.93      283.08     12.84 o 
   5   6   1       78.76       82.43      6.17 o 
   6   6   1      169.40      155.96      5.88 o 
  -2   7   1       75.14       72.38      5.42 o 
  -1   7   1        5.04        5.76      2.18 o 
   0   7   1      246.91      268.91     13.76 o 
   1   7   1       51.80       51.25      3.80 o 
   2   7   1      218.37      221.98     13.37 o 
   3   7   1        9.24       11.74      2.29 o 
   4   7   1        1.17        0.84      1.02 o 
   5   7   1      329.28      320.75      9.26 o 
  -1   8   1      114.12       95.69      4.82 o 
   0   8   1       69.43       66.29      4.93 o 
   1   8   1      157.54      144.35      8.04 o 
   2   8   1       61.40       52.51      5.04 o 
   3   8   1      128.34      110.05      6.98 o 
  -4  -7   2       23.93       25.65      1.76 o 
  -3  -7   2        0.90        1.55      0.49 o 
  -2  -7   2        1.59        3.31      2.09 o 
  -1  -7   2        7.79        8.91      1.49 o 
   0  -7   2      125.07      132.50      5.16 o 
   1  -7   2        1.13        1.47      0.58 o 
  -5  -6   2        0.47        0.93      0.60 o 
  -4  -6   2        2.10        1.48      0.85 o 
  -3  -6   2       49.48       48.72      3.49 o 
  -2  -6   2       60.39       64.74      3.16 o 
  -1  -6   2       35.74       40.76      4.36 o 
   0  -6   2        2.07        2.41      1.82 o 
   1  -6   2        0.51        0.56      1.12 o 
   2  -6   2      346.17      405.95     15.70 o 
   3  -6   2      173.05      148.51      7.42 o 
  -5  -5   2      110.25      101.59      6.59 o 
  -4  -5   2       17.03       15.47      2.14 o 
  -3  -5   2       25.16       24.21      4.04 o 
  -2  -5   2      127.34      118.50      4.52 o 
  -1  -5   2       10.78       12.05      1.27 o 
   0  -5   2      531.91      529.08     20.77 o 
   1  -5   2        1.92        1.49      0.63 o 
   2  -5   2      124.83      132.96      6.66 o 
   3  -5   2       19.90       18.05      2.31 o 
   4  -5   2      192.37      190.10      9.88 o 
  -6  -4   2       50.81       37.36      3.07 o 
  -5  -4   2      157.53      156.40     19.47 o 
  -4  -4   2      155.96      133.09      5.99 o 
  -3  -4   2      353.14      313.86      9.21 o 
  -2  -4   2      476.06      440.88     14.05 o 
  -1  -4   2      507.23      515.15     18.23 o 
   0  -4   2      138.25      133.98      6.58 o 
   1  -4   2       57.89       56.97      3.59 o 
   2  -4   2      540.61      542.15     10.56 o 
   3  -4   2      246.29      250.22      9.41 o 
   4  -4   2       13.37       11.95      1.64 o 
   5  -4   2        0.70        0.36      0.91 o 
  -6  -3   2       39.04       39.79      3.74 o 
  -5  -3   2      169.73      153.05      8.95 o 
  -4  -3   2       28.29       20.85      2.19 o 
  -3  -3   2      221.65      196.49      8.96 o 
  -2  -3   2      793.90      862.16     49.57 o 
  -1  -3   2       66.54       72.52      3.04 o 
   0  -3   2       80.98       65.38      3.92 o 
   1  -3   2        5.02        4.08      1.19 o 
   2  -3   2        5.26        6.82      1.75 o 
   3  -3   2       11.80       10.98      1.66 o 
   4  -3   2      368.61      362.40     11.30 o 
   5  -3   2       33.30       33.80      3.40 o 
   6  -3   2        8.45        7.19      1.79 o 
  -6  -2   2      306.39      232.29     10.59 o 
  -5  -2   2        5.17        5.23      1.92 o 
  -4  -2   2      142.55      146.80      8.42 o 
  -3  -2   2      312.11      305.69     12.13 o 
  -2  -2   2        8.93       10.74      1.20 o 
  -1  -2   2      148.20      156.05      3.62 o 
   0  -2   2       91.81      112.15      4.44 o 
   1  -2   2        4.53        2.95      0.84 o 
   2  -2   2       84.20       72.91      4.76 o 
   3  -2   2      165.61      162.38      8.45 o 
   4  -2   2      327.97      335.53      8.55 o 
   5  -2   2        1.15        1.68      1.16 o 
   6  -2   2      259.62      292.96     14.18 o 
  -6  -1   2       34.58       30.01      4.00 o 
  -5  -1   2        1.25        1.15      0.59 o 
  -4  -1   2        2.68        1.64      0.67 o 
  -3  -1   2       32.08       36.30      3.38 o 
  -2  -1   2       36.13       45.51      2.24 o 
  -1  -1   2      181.53      191.73      5.42 o 
   0  -1   2      129.91      123.87      4.00 o 
   1  -1   2       71.18       50.09      1.64 o 
   2  -1   2     1124.90     1066.44     32.09 o 
   3  -1   2      409.70      432.82     12.88 o 
   4  -1   2      193.97      162.18      5.27 o 
   5  -1   2       25.85       24.84      2.85 o 
   6  -1   2        2.86        0.77      0.99 o 
   7  -1   2      206.38      196.80      7.88 o 
  -6   0   2        0.26       -0.25      0.65 o 
  -5   0   2      162.23      147.03      5.46 o 
  -4   0   2      345.20      334.29      8.49 o 
  -3   0   2       43.79       44.80      2.35 o 
  -2   0   2     1376.52     1459.43     22.35 o 
  -1   0   2      167.52      215.50     11.13 o 
   0   0   2     1215.18     1312.38     16.96 o 
   1   0   2     3564.90     3155.19     91.83 o 
   2   0   2      562.58      599.23      8.37 o 
   3   0   2     1341.54     1470.41     80.45 o 
   4   0   2       96.28       85.74      5.12 o 
   5   0   2       25.06       24.48      2.19 o 
   6   0   2      460.82      382.71     17.69 o 
   7   0   2       32.00       26.93      3.25 o 
  -6   1   2      238.90      220.21      6.34 o 
  -5   1   2       41.81       44.29      3.38 o 
  -4   1   2       17.78       18.07      1.48 o 
  -3   1   2     1675.17     1803.62     31.16 o 
  -2   1   2      406.85      413.60     10.91 o 
  -1   1   2      266.12      253.28      6.45 o 
   0   1   2      364.62      345.79      5.87 o 
   1   1   2        3.36        3.33      0.28 o 
   2   1   2     1229.16     1221.82     10.23 o 
   3   1   2      521.67      543.24     11.93 o 
   4   1   2      127.41      137.11      7.57 o 
   5   1   2       43.70       41.44      3.00 o 
   6   1   2       69.19       63.81      5.37 o 
   7   1   2        0.97       -0.12      1.09 o 
  -6   2   2       69.21       68.54      4.39 o 
  -5   2   2       10.75        8.28      1.42 o 
  -4   2   2     1446.03     1435.43     18.20 o 
  -3   2   2       16.36       21.93      2.36 o 
  -2   2   2      776.91      803.71     17.45 o 
  -1   2   2        6.12        5.59      1.18 o 
   0   2   2        1.14        2.56      0.40 o 
   1   2   2     3557.18     2954.09     30.88 o 
   2   2   2      350.20      316.17      9.21 o 
   3   2   2      258.60      284.10      7.02 o 
   4   2   2      182.90      201.46      6.71 o 
   5   2   2       22.99       21.73      2.19 o 
   6   2   2        6.35        6.22      1.50 o 
   7   2   2        4.73        8.79      1.88 o 
  -5   3   2        2.62        3.23      0.87 o 
  -4   3   2       16.00       15.53      2.95 o 
  -3   3   2      437.92      462.00     14.49 o 
  -2   3   2       11.89       18.11      2.95 o 
  -1   3   2       44.35       37.22      3.65 o 
   0   3   2       35.96       33.32      1.22 o 
   1   3   2      467.26      456.59      6.10 o 
   2   3   2      122.83       85.94      5.45 o 
   3   3   2        0.41        0.35      0.52 o 
   4   3   2        1.81        1.13      0.61 o 
   5   3   2       32.60       36.15      2.80 o 
   6   3   2      152.70      168.22     10.09 o 
   7   3   2      175.63      183.37      8.30 o 
  -5   4   2        0.69        0.73      0.60 o 
  -4   4   2      144.45      160.44      9.36 o 
  -3   4   2       23.27       26.20      3.85 o 
  -2   4   2       11.25       20.65      1.87 o 
  -1   4   2      135.07      145.21      7.72 o 
   0   4   2       17.77       11.07      1.14 o 
   1   4   2      729.51      730.59     11.49 o 
   2   4   2       32.97       30.21      2.89 o 
   3   4   2       98.76       92.06      4.39 o 
   4   4   2       78.12       84.00      3.02 o 
   5   4   2      273.90      270.12     10.42 o 
   6   4   2      522.79      586.68     18.77 o 
  -4   5   2      151.91      152.27      6.67 o 
  -3   5   2       76.24       83.29      6.79 o 
  -2   5   2       46.60       46.87      5.30 o 
  -1   5   2      370.45      355.06     38.45 o 
   0   5   2       22.86       19.42      3.58 o 
   2   5   2      473.76      465.41      8.87 o 
   3   5   2        2.28        2.27      0.84 o 
   4   5   2      295.84      280.98      7.34 o 
   5   5   2      108.45      110.78      7.96 o 
   6   5   2       10.94       11.32      2.16 o 
  -4   6   2      113.03       95.90      5.33 o 
  -3   6   2       57.21       63.58      5.29 o 
  -2   6   2       32.20       33.74      4.39 o 
  -1   6   2       53.93       71.18      6.90 o 
   0   6   2      163.43      177.68     11.25 o 
   1   6   2     1521.10     1412.30     18.23 o 
   2   6   2      514.81      521.44     11.85 o 
   3   6   2       61.65       61.02      5.80 o 
   4   6   2        0.08        0.93      0.98 o 
   5   6   2        5.58        7.82      1.95 o 
   6   6   2      155.60      159.00      6.49 o 
  -3   7   2       93.09       72.34     10.45 o 
  -2   7   2       20.35       24.52      3.08 o 
  -1   7   2      278.61      294.34     12.61 o 
   0   7   2        2.05        0.61      1.41 o 
   1   7   2        9.01        9.15      2.73 o 
   2   7   2       64.66       65.04      5.85 o 
   3   7   2       12.19       12.65      2.32 o 
   4   7   2       51.67       55.59      4.80 o 
   5   7   2        3.68        2.66      1.03 o 
  -1   8   2        6.64        5.97      1.28 o 
   0   8   2        0.02        0.36      0.87 o 
   1   8   2      129.04      119.92      7.21 o 
   2   8   2      396.76      348.49     13.08 o 
   3   8   2      116.96      104.78      3.70 o 
   4   8   2        0.02       -0.28      0.95 o 
  -3  -7   3       83.99       71.05      5.67 o 
  -2  -7   3       11.28        7.38      2.10 o 
  -1  -7   3       39.98       45.11      4.89 o 
   0  -7   3       51.45       59.39      3.74 o 
   1  -7   3        6.75        6.16      1.12 o 
  -4  -6   3       38.66       42.80      2.47 o 
  -3  -6   3       33.85       35.15      3.46 o 
  -2  -6   3      467.60      478.77     49.33 o 
  -1  -6   3       18.92       27.46      2.94 o 
   0  -6   3        0.44        0.91      2.28 o 
   1  -6   3      163.30      191.66      6.77 o 
   3  -6   3        8.31        8.24      1.14 o 
  -5  -5   3       92.31      103.22      5.68 o 
  -4  -5   3       66.43       56.68      3.68 o 
  -3  -5   3      166.06      157.57      9.78 o 
  -2  -5   3        5.91        5.83      1.26 o 
  -1  -5   3       25.37       27.17      2.29 o 
   0  -5   3        5.82        5.79      1.20 o 
   1  -5   3       69.19       77.41      5.94 o 
   2  -5   3        7.22       10.71      2.82 o 
   3  -5   3       35.27       39.81      4.61 o 
   4  -5   3       20.77       17.12      2.36 o 
  -6  -4   3       92.57       92.64      3.89 o 
  -4  -4   3       53.60       46.15      3.61 o 
  -3  -4   3       39.55       38.29      4.33 o 
  -2  -4   3        1.51        0.65      0.41 o 
  -1  -4   3        1.52        1.91      0.64 o 
   0  -4   3       47.06       44.07      4.57 o 
   1  -4   3       63.60       68.56      3.79 o 
   2  -4   3        1.39        2.07      0.87 o 
   3  -4   3      637.97      686.47     23.01 o 
   4  -4   3        1.19        1.31      0.94 o 
   5  -4   3      118.41      128.69      7.20 o 
  -6  -3   3       40.23       38.90      6.58 o 
  -5  -3   3        1.85        1.17      0.54 o 
  -4  -3   3       57.43       50.87      3.39 o 
  -3  -3   3        6.07        5.87      0.91 o 
  -2  -3   3        1.05        1.83      0.58 o 
  -1  -3   3      500.63      497.85     12.17 o 
   0  -3   3       24.59       16.06      2.22 o 
   1  -3   3     1407.68     1344.57     24.24 o 
   2  -3   3      194.33      178.12      8.47 o 
   3  -3   3       19.72       24.09      2.65 o 
   4  -3   3        6.85        5.87      1.76 o 
   5  -3   3      205.02      217.90      8.64 o 
   6  -3   3      296.93      334.63     10.92 o 
  -6  -2   3       18.42       19.33      2.67 o 
  -5  -2   3       15.15       11.74      2.21 o 
  -4  -2   3      129.72      109.86      4.54 o 
  -3  -2   3       97.68       80.22      3.73 o 
  -2  -2   3     1509.59     1511.06     39.65 o 
  -1  -2   3       33.49       31.85      1.98 o 
   0  -2   3      328.99      323.47      8.99 o 
   1  -2   3      248.85      213.24      7.23 o 
   2  -2   3      132.65      135.54      6.50 o 
   3  -2   3     1564.26     1670.66     30.96 o 
   4  -2   3      175.75      182.70      6.31 o 
   5  -2   3      120.57      124.31      7.07 o 
   6  -2   3       55.69       54.16      6.03 o 
  -6  -1   3      289.24      231.08      9.93 o 
  -5  -1   3        9.34        8.45      1.73 o 
  -4  -1   3      548.30      584.88     34.55 o 
  -3  -1   3      444.58      455.96     13.53 o 
  -2  -1   3      144.40      160.06     13.41 o 
  -1  -1   3      932.33     1053.68     16.67 o 
   0  -1   3       18.16       13.55      1.59 o 
   1  -1   3     1119.63     1023.40     16.40 o 
   2  -1   3       17.40       13.41      1.17 o 
   3  -1   3       13.14       15.78      2.26 o 
   4  -1   3       19.21       14.79      1.62 o 
   5  -1   3      608.29      622.90     12.21 o 
   6  -1   3       40.72       38.81      5.83 o 
   7  -1   3       38.89       49.67      3.96 o 
  -6   0   3       10.03        7.74      1.84 o 
  -5   0   3      144.32      146.45      7.26 o 
  -4   0   3      675.53      758.99     21.26 o 
  -3   0   3        6.06        4.62      1.51 o 
  -2   0   3      995.25     1027.76     18.90 o 
  -1   0   3      366.01      365.84      8.45 o 
   0   0   3      253.02      306.83      6.44 o 
   1   0   3     1085.10     1056.60     11.26 o 
   2   0   3      566.58      561.24      8.08 o 
   3   0   3      351.22      382.72      7.42 o 
   4   0   3      208.02      214.99      7.88 o 
   5   0   3      214.59      196.55      6.45 o 
   6   0   3       10.22       17.32      3.93 o 
   7   0   3      157.38      196.52      9.66 o 
  -6   1   3      121.28      115.92     12.62 o 
  -5   1   3        0.55        0.13      0.47 o 
  -4   1   3       18.77       18.73      1.71 o 
  -3   1   3       17.50       17.29      2.71 o 
  -2   1   3       89.61      111.57      5.73 o 
  -1   1   3      482.37      511.72     10.52 o 
   0   1   3      391.76      410.18      7.39 o 
   1   1   3      546.87      547.42      6.58 o 
   2   1   3      541.26      555.96      7.17 o 
   3   1   3      176.69      169.47      8.39 o 
   4   1   3      227.81      203.73      9.62 o 
   5   1   3      471.87      463.01      8.71 o 
   6   1   3       23.00       16.63      3.98 o 
   7   1   3      178.44      184.20      9.72 o 
  -6   2   3        8.89        8.56      1.13 o 
  -5   2   3       48.65       43.03      3.15 o 
  -4   2   3       10.90       11.48      1.72 o 
  -3   2   3      129.67      143.73      8.16 o 
  -2   2   3        0.26        1.64      0.89 o 
  -1   2   3       43.45       48.51      3.35 o 
   0   2   3      308.92      318.65      7.53 o 
   1   2   3      298.99      298.31      5.33 o 
   2   2   3      249.66      236.24      5.63 o 
   3   2   3      118.98      117.17      6.40 o 
   4   2   3       97.02       96.34      4.92 o 
   5   2   3      852.07      820.40     20.90 o 
   6   2   3      103.38      100.40      8.57 o 
   7   2   3      159.03      138.00      8.32 o 
  -5   3   3       62.22       56.22      3.37 o 
  -4   3   3      247.78      261.32      8.49 o 
  -3   3   3      168.62      167.60      7.98 o 
  -2   3   3      298.53      258.91     11.99 o 
  -1   3   3      215.72      227.45      8.57 o 
   0   3   3       96.32       88.82      4.90 o 
   1   3   3      438.19      386.31     10.30 o 
   2   3   3      244.30      234.22      6.58 o 
   3   3   3      362.25      373.39     17.96 o 
   4   3   3      610.28      601.57     12.71 o 
   5   3   3       21.46       17.25      2.00 o 
   6   3   3       10.92       14.03      3.19 o 
   7   3   3       58.44       60.61      5.30 o 
  -5   4   3       91.68       86.73      4.74 o 
  -4   4   3      223.11      220.79      7.59 o 
  -3   4   3      446.50      459.18     15.96 o 
  -2   4   3       78.61       78.95      9.00 o 
  -1   4   3      359.22      322.50     11.94 o 
   0   4   3      355.75      375.47     12.33 o 
   1   4   3      720.67      652.04     39.04 o 
   2   4   3      399.83      414.21     24.13 o 
   3   4   3      342.81      392.11     13.87 o 
   4   4   3      145.11      155.20      3.88 o 
   5   4   3        5.37        3.96      0.82 o 
   6   4   3       13.49       14.61      3.25 o 
   7   4   3       22.38       18.65      2.72 o 
  -4   5   3       41.09       41.59      2.89 o 
  -3   5   3       68.26       73.57      6.15 o 
  -2   5   3      359.80      389.90     14.86 o 
  -1   5   3      220.17      248.30     11.45 o 
   0   5   3        3.10        6.53      1.84 o 
   1   5   3       18.07       19.27      2.82 o 
   2   5   3       37.28       36.91      2.51 o 
   3   5   3        2.74        3.92      0.98 o 
   4   5   3       75.35       73.78      3.70 o 
   5   5   3        0.38        0.21      0.45 o 
   6   5   3      119.16      118.39      6.55 o 
  -4   6   3       61.66       57.28      3.35 o 
  -3   6   3      182.72      211.15      9.37 o 
  -2   6   3       23.89       28.12      3.78 o 
  -1   6   3       22.66       29.89      4.20 o 
   0   6   3       30.40       24.93      3.97 o 
   1   6   3       12.78       10.96      1.40 o 
   2   6   3       19.01       22.22      3.29 o 
   3   6   3       12.86       12.18      1.85 o 
   4   6   3        2.40        2.82      1.59 o 
   5   6   3      273.02      285.63     11.94 o 
   6   6   3        3.72        4.29      1.20 o 
  -2   7   3        1.41        1.26      0.87 o 
  -1   7   3       25.87       22.51      3.17 o 
   0   7   3       12.96       12.11      2.76 o 
   1   7   3      135.69      132.36      9.03 o 
   2   7   3       26.57       26.30      2.57 o 
   3   7   3      173.49      167.02     16.96 o 
   4   7   3       28.64       28.42      3.45 o 
   5   7   3        1.69        1.10      0.74 o 
  -1   8   3        9.46        8.91      1.43 o 
   0   8   3      134.84      139.63      6.80 o 
   1   8   3        1.47        1.40      1.01 o 
   2   8   3      282.88      246.50     10.10 o 
   3   8   3        0.99        0.85      0.83 o 
   4   8   3       24.56       25.96      2.32 o 
  -1  -7   4        0.37        1.31      0.51 o 
   0  -7   4       24.26       24.28      2.01 o 
   1  -7   4       42.52       35.85      2.05 o 
  -4  -6   4       90.09       93.78      3.83 o 
  -3  -6   4       13.18       13.96      1.39 o 
  -2  -6   4       53.83       61.57      3.30 o 
  -1  -6   4        2.09        3.70      1.49 o 
   0  -6   4       60.58       66.38      3.85 o 
   1  -6   4        4.69        5.64      1.41 o 
   2  -6   4      137.15      135.28      5.68 o 
  -5  -5   4       75.96       83.29      4.06 o 
  -4  -5   4      503.68      556.06     14.89 o 
  -3  -5   4       34.82       35.18      4.33 o 
  -2  -5   4      156.68      170.57     10.66 o 
  -1  -5   4       18.35       21.33      1.99 o 
   0  -5   4       22.35       18.21      2.18 o 
   1  -5   4      577.89      637.16     24.11 o 
   2  -5   4       41.55       46.17      6.23 o 
   3  -5   4      307.50      300.29     12.41 o 
  -5  -4   4       13.31       16.28      2.39 o 
  -4  -4   4       32.53       33.08      2.74 o 
  -3  -4   4       47.03       42.48      4.66 o 
  -2  -4   4      652.02      713.28     29.26 o 
  -1  -4   4      517.76      576.33     10.06 o 
   0  -4   4      240.43      237.03      7.24 o 
   1  -4   4       12.52       17.04      2.34 o 
   2  -4   4      154.77      173.76     11.98 o 
   3  -4   4       70.62       84.53      5.60 o 
   4  -4   4      154.86      161.47     10.32 o 
  -5  -3   4       13.00       15.07      1.53 o 
  -4  -3   4     1126.67     1205.52     33.24 o 
  -3  -3   4       15.52       13.63      1.38 o 
  -2  -3   4      123.29      126.22      4.48 o 
  -1  -3   4        0.65        1.13      0.71 o 
   0  -3   4        2.30        1.94      0.80 o 
   1  -3   4       83.00       72.52      5.19 o 
   2  -3   4       37.14       38.80      3.22 o 
   3  -3   4       40.42       46.23      3.62 o 
   4  -3   4        9.23        5.83      1.67 o 
   5  -3   4      101.62      115.54      5.86 o 
  -6  -2   4      178.43      198.63      7.07 o 
  -5  -2   4      189.28      198.53      6.34 o 
  -4  -2   4       25.20       25.24      3.23 o 
  -3  -2   4        4.13        2.95      0.77 o 
  -2  -2   4      342.91      403.53      8.47 o 
  -1  -2   4      641.20      769.35     15.67 o 
   0  -2   4        5.08        4.49      1.20 o 
   1  -2   4      407.73      407.46     11.39 o 
   2  -2   4        5.26        2.33      0.86 o 
   3  -2   4        4.80        3.02      1.38 o 
   4  -2   4       80.78       83.39      9.56 o 
   5  -2   4      117.60      111.97      6.63 o 
   6  -2   4       26.34       25.65      3.71 o 
  -6  -1   4       22.86       27.50      2.87 o 
  -5  -1   4        7.12        6.34      1.66 o 
  -4  -1   4       56.64       52.97      3.38 o 
  -3  -1   4        9.93        8.63      1.95 o 
  -2  -1   4       10.34       12.00      1.38 o 
  -1  -1   4        0.13        0.52      0.43 o 
   0  -1   4     1425.35     1562.50     23.99 o 
   1  -1   4     1360.92     1422.94     15.76 o 
   2  -1   4      319.45      322.00      9.47 o 
   3  -1   4      173.89      174.05      7.70 o 
   4  -1   4        1.09        0.53      0.52 o 
   5  -1   4      204.47      213.67      7.20 o 
   6  -1   4      375.70      412.44     14.86 o 
  -6   0   4        0.29        0.54      0.54 o 
  -5   0   4       58.45       56.75      4.44 o 
  -4   0   4        6.87        7.64      1.54 o 
  -3   0   4      166.31      159.54      8.45 o 
  -2   0   4       40.67       34.00      3.26 o 
  -1   0   4      567.82      550.43     11.72 o 
   0   0   4      657.54      746.44     12.34 o 
   1   0   4      259.62      279.10      6.62 o 
   2   0   4       34.00       18.30      1.83 o 
   3   0   4      144.25      183.54     12.22 o 
   4   0   4     1553.01     1698.56     23.12 o 
   5   0   4      148.53      139.23      5.64 o 
   6   0   4       19.79       23.24      2.87 o 
   7   0   4       79.09      100.61      6.90 o 
  -6   1   4        1.80        2.33      1.50 o 
  -5   1   4      418.36      401.54     12.63 o 
  -4   1   4      215.26      225.89     10.90 o 
  -3   1   4       55.93       64.00      5.54 o 
  -2   1   4      333.51      332.92     10.79 o 
  -1   1   4      288.50      273.55      7.88 o 
   0   1   4     1781.54     1711.81     22.51 o 
   1   1   4      728.45      724.87      8.76 o 
   2   1   4     1446.32     1531.16     20.46 o 
   3   1   4      190.85      177.12      4.44 o 
   4   1   4       85.03       83.90      6.24 o 
   5   1   4       65.47       68.27      3.97 o 
   6   1   4      202.64      211.14     11.56 o 
   7   1   4       87.97       96.13      7.37 o 
  -5   2   4       34.32       30.33      3.16 o 
  -4   2   4       16.47       13.01      2.73 o 
  -3   2   4      512.12      540.23     11.69 o 
  -2   2   4        1.33        2.91      1.20 o 
  -1   2   4     1694.63     1748.77     26.84 o 
   0   2   4      154.63      169.53      5.44 o 
   1   2   4       22.28       30.79      1.26 o 
   2   2   4      113.46       99.63      4.89 o 
   3   2   4      763.67      852.87     20.59 o 
   4   2   4      678.28      738.89     20.48 o 
   5   2   4      173.87      175.67      6.11 o 
   6   2   4       31.39       29.49      3.68 o 
   7   2   4        1.15        2.26      1.57 o 
  -4   3   4       14.65       11.82      1.68 o 
  -3   3   4       98.54      100.82      5.53 o 
  -2   3   4      126.82      125.84      7.32 o 
  -1   3   4      698.01      761.75     16.92 o 
   0   3   4       77.33       69.13      9.07 o 
   1   3   4       17.56       20.62      1.44 o 
   2   3   4       78.69       72.04      3.36 o 
   3   3   4      251.96      254.86      7.39 o 
   4   3   4      122.65      134.20      3.79 o 
   5   3   4      431.82      446.00     10.42 o 
   6   3   4      124.91      138.28      8.99 o 
   7   3   4        0.17        0.94      1.03 o 
  -4   4   4        1.64        1.88      0.72 o 
  -3   4   4      165.49      163.41      9.34 o 
  -2   4   4       79.85       85.44     11.60 o 
  -1   4   4       14.08       13.18      2.42 o 
   0   4   4       99.81       82.23      3.55 o 
   1   4   4      107.91       94.54      5.30 o 
   2   4   4        9.63       10.59      1.29 o 
   3   4   4      446.29      485.67     25.22 o 
   4   4   4       13.62        8.33      1.15 o 
   5   4   4      382.77      377.93      7.59 o 
   6   4   4      322.00      318.63     10.75 o 
   7   4   4       81.89       79.70      6.06 o 
  -4   5   4       25.75       21.49      1.86 o 
  -3   5   4       31.18       33.10      4.02 o 
  -2   5   4      159.99      172.07      9.39 o 
  -1   5   4      123.66      128.07      7.85 o 
   0   5   4       43.95       39.42      4.55 o 
   1   5   4       14.13       15.14      2.53 o 
   2   5   4      233.08      242.45      6.59 o 
   3   5   4      645.23      630.31     14.88 o 
   4   5   4       17.80       21.94      2.09 o 
   5   5   4      207.46      200.00      5.49 o 
   6   5   4       73.43       78.20      6.66 o 
  -3   6   4       45.44       43.26      3.90 o 
  -2   6   4       96.46      106.21      6.99 o 
  -1   6   4      135.11      138.60      8.48 o 
   0   6   4       20.79       23.30      3.64 o 
   1   6   4      153.19      142.11      8.96 o 
   2   6   4      202.40      208.22      7.15 o 
   3   6   4       15.83       15.44      2.25 o 
   4   6   4       74.02       76.28      4.48 o 
   5   6   4       15.05       13.64      2.17 o 
   6   6   4      148.39      157.72      6.79 o 
  -2   7   4      216.82      224.12      8.41 o 
  -1   7   4       36.80       35.92      3.96 o 
   0   7   4       67.75       80.09      6.19 o 
   1   7   4        0.02       -0.49      1.07 o 
   2   7   4        9.83       11.03      1.64 o 
   3   7   4       76.27       68.31      6.34 o 
   4   7   4        0.57        0.14      0.71 o 
   5   7   4       29.05       28.40      3.05 o 
  -1   8   4       20.48       18.30      1.88 o 
   0   8   4        4.25        3.64      1.00 o 
   1   8   4        8.24        7.72      1.65 o 
   2   8   4       73.38       69.60      4.73 o 
   3   8   4        0.16        0.43      0.46 o 
   4   8   4        6.38        4.94      1.14 o 
  -3  -6   5      119.85      116.62     20.66 o 
  -2  -6   5       15.30       11.45      1.54 o 
  -1  -6   5      486.89      509.16     12.39 o 
   0  -6   5        2.22        2.25      0.88 o 
   1  -6   5       24.53       24.12      2.41 o 
   2  -6   5       29.00       29.35      2.24 o 
  -4  -5   5       19.10       19.79      1.59 o 
  -3  -5   5        2.46        3.23      0.84 o 
  -2  -5   5      199.46      207.96      5.10 o 
  -1  -5   5       16.68       17.91      1.71 o 
   0  -5   5       81.77      102.24      4.53 o 
   1  -5   5       12.08       14.88      4.05 o 
   2  -5   5        1.34        1.34      1.39 o 
   3  -5   5        0.12        2.39      1.22 o 
  -5  -4   5       44.72       49.06      3.34 o 
  -4  -4   5        3.05        4.43      1.04 o 
  -3  -4   5       71.77       72.10      5.78 o 
  -2  -4   5        0.82        0.64      0.56 o 
  -1  -4   5      130.45      135.57      9.56 o 
   0  -4   5        7.95       11.60      1.43 o 
   1  -4   5       99.62       97.97      9.86 o 
   2  -4   5       53.19       47.88      6.72 o 
   3  -4   5       68.78       68.93      7.30 o 
   4  -4   5       81.30       79.74      7.02 o 
  -5  -3   5       78.98       79.07      4.61 o 
  -4  -3   5      261.57      266.80     10.84 o 
  -3  -3   5      277.88      300.11     11.94 o 
  -2  -3   5       14.46       13.72      1.36 o 
  -1  -3   5      129.57      138.41      4.16 o 
   0  -3   5      298.05      279.43      8.65 o 
   1  -3   5      375.81      405.65     22.32 o 
   2  -3   5      504.55      553.02     31.16 o 
   3  -3   5      257.66      323.28     15.95 o 
   4  -3   5      287.66      317.57     17.14 o 
   5  -3   5      104.74      120.68      8.57 o 
  -5  -2   5       99.25      106.16      4.11 o 
  -4  -2   5      102.08       94.54      6.33 o 
  -3  -2   5        7.17        6.28      1.58 o 
  -2  -2   5       32.26       26.48      1.74 o 
  -1  -2   5     1130.46     1194.39     21.55 o 
   0  -2   5        3.55        6.42      1.49 o 
   1  -2   5      444.09      427.51     13.13 o 
   2  -2   5       54.07       52.61      4.63 o 
   3  -2   5      277.54      277.03      8.82 o 
   4  -2   5      650.31      758.10     24.66 o 
   5  -2   5        1.26        2.61      1.31 o 
   6  -2   5       68.39       80.19      5.72 o 
  -6  -1   5       34.36       36.36      2.62 o 
  -5  -1   5      173.19      165.22      7.38 o 
  -4  -1   5      454.67      433.40     11.15 o 
  -3  -1   5     1780.21     1722.29     21.43 o 
  -2  -1   5        9.01        7.26      1.57 o 
  -1  -1   5      217.84      229.46      7.75 o 
   0  -1   5      200.48      224.30      7.31 o 
   1  -1   5       54.98       49.09      5.24 o 
   2  -1   5     1020.44     1047.77     20.60 o 
   3  -1   5      242.88      259.30      9.96 o 
   4  -1   5       87.89       90.44      4.77 o 
   5  -1   5       75.15       68.88      4.14 o 
   6  -1   5        9.64        9.18      1.19 o 
  -6   0   5      433.87      426.89     10.11 o 
  -5   0   5       53.48       52.00      2.85 o 
  -4   0   5       66.95       62.42      5.06 o 
  -3   0   5       14.26       12.19      1.50 o 
  -2   0   5        5.25        4.15      1.17 o 
  -1   0   5     2311.41     2515.50     34.71 o 
   0   0   5      295.62      354.98      8.41 o 
   1   0   5       15.57        8.82      1.19 o 
   2   0   5      130.67      134.84      5.87 o 
   3   0   5       55.34       57.42      3.08 o 
   4   0   5       34.76       44.56      5.54 o 
   5   0   5       49.10       43.58      3.26 o 
   6   0   5       36.73       29.84      3.10 o 
   7   0   5        1.33        1.15      0.96 o 
  -6   1   5        1.94        1.84      0.56 o 
  -5   1   5      109.64      112.67      6.09 o 
  -4   1   5       44.57       42.03      4.25 o 
  -3   1   5      983.10     1082.11     17.37 o 
  -2   1   5        9.23       11.26      2.08 o 
  -1   1   5      182.20      171.92      6.64 o 
   0   1   5      384.75      377.52      8.80 o 
   1   1   5       35.00       32.67      5.33 o 
   2   1   5      229.04      238.27     11.77 o 
   3   1   5        0.12        2.21      1.29 o 
   4   1   5      137.37      145.66      6.45 o 
   5   1   5      344.19      362.59      9.51 o 
   6   1   5      104.10      113.13      8.50 o 
   7   1   5      352.67      473.21     16.41 o 
  -5   2   5        6.76        8.73      1.71 o 
  -4   2   5        5.65        5.17      1.73 o 
  -3   2   5       75.43       81.96      4.49 o 
  -2   2   5      401.07      400.79     13.36 o 
  -1   2   5       67.17       70.51      4.58 o 
   0   2   5      229.51      256.08      7.26 o 
   1   2   5      554.71      592.35      8.48 o 
   2   2   5      275.41      249.69      9.77 o 
   3   2   5      598.02      573.42     17.83 o 
   4   2   5      256.93      296.87      7.81 o 
   5   2   5       49.51       59.61      3.64 o 
   6   2   5      357.08      369.88     12.52 o 
   7   2   5        3.58        6.13      2.18 o 
  -5   3   5       22.16       19.59      2.13 o 
  -4   3   5       53.22       44.96      4.74 o 
  -3   3   5       65.93       64.87      5.67 o 
  -2   3   5      134.52      139.95      5.35 o 
  -1   3   5      361.83      377.41     11.70 o 
   0   3   5      450.06      460.63     11.21 o 
   1   3   5      704.34      666.76     33.27 o 
   2   3   5     1954.25     1706.04     30.13 o 
   3   3   5        1.00        1.02      1.16 o 
   4   3   5       94.75       97.04      4.13 o 
   5   3   5       53.33       58.93      3.78 o 
   6   3   5       23.40       27.91      3.30 o 
   7   3   5      231.64      274.63     12.85 o 
  -5   4   5       23.25       20.72      1.74 o 
  -4   4   5       30.16       25.83      3.24 o 
  -3   4   5        3.69        4.97      1.59 o 
  -2   4   5      494.67      443.90     29.72 o 
  -1   4   5       68.90       58.40      5.38 o 
   0   4   5      104.03       79.73      6.15 o 
   1   4   5      570.66      548.02     28.10 o 
   2   4   5        5.35        5.39      1.82 o 
   3   4   5       15.04       10.35      1.63 o 
   4   4   5      222.28      247.71      6.23 o 
   5   4   5      308.79      314.50     16.67 o 
   6   4   5       22.21       25.08      3.15 o 
   7   4   5       23.72       23.41      3.60 o 
  -4   5   5      153.96      129.26      5.95 o 
  -3   5   5      212.73      205.57      6.99 o 
  -2   5   5       23.22       21.96      3.22 o 
  -1   5   5       45.15       37.84      4.17 o 
   0   5   5      242.92      204.84      6.68 o 
   1   5   5      172.60      162.24      6.10 o 
   2   5   5       76.41       68.12      2.94 o 
   3   5   5      111.67      104.96      4.61 o 
   4   5   5       60.14       57.58      3.36 o 
   5   5   5        5.19        5.91      1.10 o 
   6   5   5      177.32      181.67      9.98 o 
  -3   6   5       68.72       52.80      7.09 o 
  -2   6   5       71.74       65.57      5.11 o 
  -1   6   5       10.67       10.95      2.25 o 
   0   6   5       50.53       47.10      4.75 o 
   1   6   5        1.54        1.50      0.83 o 
   2   6   5      107.47      106.02      5.17 o 
   3   6   5       55.78       56.46      3.90 o 
   4   6   5      124.96      122.93      4.63 o 
   5   6   5       44.31       39.61      2.98 o 
   6   6   5      264.12      272.31      8.59 o 
  -2   7   5        2.04        0.74      0.78 o 
  -1   7   5       44.56       41.89      3.83 o 
   0   7   5       65.46       63.20      5.01 o 
   1   7   5        5.49        9.33      1.38 o 
   2   7   5      163.47      180.21      8.97 o 
   3   7   5        9.45        9.00      2.10 o 
   4   7   5      296.03      318.47     12.05 o 
   5   7   5        3.10        1.91      0.75 o 
  -1   8   5        2.39        1.25      0.57 o 
   0   8   5       24.36       21.91      2.12 o 
   1   8   5       85.72       83.41      4.53 o 
   2   8   5       29.20       32.42      2.85 o 
   3   8   5       31.60       40.62      3.40 o 
   4   8   5       21.27       23.71      2.43 o 
  -1  -6   6        0.45       -0.35      0.50 o 
   0  -6   6       43.39       41.83      2.76 o 
   1  -6   6        2.46        1.48      0.61 o 
  -3  -5   6      116.63      122.91      4.68 o 
  -2  -5   6        0.15       -0.64      1.09 o 
  -1  -5   6      277.11      321.34      7.97 o 
   0  -5   6       74.88       77.84      4.24 o 
   1  -5   6        2.38        3.09      2.58 o 
   2  -5   6      314.99      324.13     14.83 o 
  -4  -4   6       22.13       20.71      2.44 o 
  -3  -4   6        3.80        5.19      1.15 o 
  -2  -4   6      241.33      260.24     10.84 o 
  -1  -4   6      356.91      400.69     10.67 o 
   0  -4   6      297.13      350.63     22.92 o 
   1  -4   6       89.67       88.39      9.48 o 
   2  -4   6        6.33        7.94      2.85 o 
   3  -4   6      232.98      226.15     13.03 o 
   4  -4   6      193.45      198.73     10.30 o 
  -5  -3   6      129.90      120.49      4.79 o 
  -4  -3   6       35.05       38.68      3.75 o 
  -3  -3   6      584.63      595.11     16.83 o 
  -2  -3   6       10.74       10.63      2.33 o 
  -1  -3   6      643.61      665.43     14.02 o 
   0  -3   6       17.83       17.44      1.61 o 
   1  -3   6      154.07      150.44      6.85 o 
   2  -3   6      275.80      248.68     15.73 o 
   3  -3   6       25.99       27.86      4.83 o 
   5  -3   6        9.49        7.89      2.11 o 
  -5  -2   6       80.64       76.64      2.94 o 
  -4  -2   6       52.69       56.21      4.73 o 
  -3  -2   6        1.90        1.54      1.09 o 
  -2  -2   6      184.35      191.78      6.13 o 
  -1  -2   6      434.67      450.97      8.22 o 
   0  -2   6      489.40      598.68     14.85 o 
   1  -2   6        3.14        0.81      2.00 o 
   2  -2   6        5.34        5.33      1.31 o 
   3  -2   6      128.87      143.35      6.73 o 
   4  -2   6       35.90       28.80      5.10 o 
   5  -2   6        6.25        3.91      1.27 o 
   6  -2   6        0.29       -0.81      0.81 o 
  -5  -1   6       50.66       52.45      3.77 o 
  -4  -1   6      245.24      235.86      6.90 o 
  -3  -1   6       20.23       22.76      2.96 o 
  -2  -1   6      128.23      123.69      4.60 o 
  -1  -1   6        0.74        1.04      0.73 o 
   0  -1   6       60.38       71.60      4.22 o 
   1  -1   6        5.62        2.74      1.02 o 
   2  -1   6      459.35      486.72     14.44 o 
   3  -1   6       63.82       63.98      5.26 o 
   4  -1   6      383.52      426.30     20.21 o 
   5  -1   6        1.41        3.84      1.44 o 
   6  -1   6      157.39      176.97      6.38 o 
  -5   0   6        5.13        5.16      0.86 o 
  -4   0   6       36.69       44.52      4.21 o 
  -3   0   6      211.31      218.54      6.99 o 
  -2   0   6      144.07      130.82      4.73 o 
  -1   0   6        2.78        3.21      1.13 o 
   0   0   6       15.97       10.75      1.57 o 
   1   0   6      178.04      258.76     17.24 o 
   2   0   6      433.55      423.09     11.84 o 
   3   0   6     1026.46      975.86     20.08 o 
   4   0   6       20.74       15.75      3.68 o 
   5   0   6      307.11      358.71     17.27 o 
   6   0   6       98.22      104.69      8.01 o 
  -5   1   6        0.04       -0.02      0.36 o 
  -4   1   6        9.43        8.95      1.96 o 
  -3   1   6     1085.80     1022.50     16.94 o 
  -2   1   6      564.22      510.31     14.92 o 
  -1   1   6      239.22      217.69      8.12 o 
   0   1   6       21.30       21.68      2.17 o 
   1   1   6      861.99      910.99     13.40 o 
   2   1   6     1806.53     1670.03     33.37 o 
   3   1   6      269.34      298.71     13.54 o 
   4   1   6      423.02      485.05     10.74 o 
   5   1   6      114.44      113.87      9.47 o 
   6   1   6       40.40       47.38      3.94 o 
   7   1   6       74.96       87.48      5.62 o 
  -5   2   6      323.50      339.12      9.35 o 
  -4   2   6        8.18        9.04      1.90 o 
  -3   2   6      147.28      147.69      8.20 o 
  -2   2   6      218.18      204.32      9.75 o 
  -1   2   6       19.77       26.29      3.00 o 
   0   2   6     1456.82     1357.39     21.70 o 
   1   2   6      122.59      120.54      9.41 o 
   2   2   6       23.44       26.90      3.79 o 
   3   2   6       71.86       67.94      6.52 o 
   4   2   6        5.43        5.08      1.21 o 
   5   2   6      271.36      271.76      8.17 o 
   6   2   6        1.79        3.16      0.92 o 
   7   2   6       23.77       22.64      3.37 o 
  -5   3   6        3.46        3.08      0.77 o 
  -4   3   6      186.19      181.19      8.43 o 
  -3   3   6      860.61      773.56     20.09 o 
  -2   3   6      737.17      745.18     11.70 o 
  -1   3   6        0.89        0.84      0.73 o 
   0   3   6        0.21        0.25      0.70 o 
   1   3   6        0.88        1.10      1.36 o 
   2   3   6       50.18       43.39      4.65 o 
   3   3   6       80.45       88.30      7.53 o 
   4   3   6        4.98        4.11      0.97 o 
   5   3   6        0.50        1.04      0.74 o 
   6   3   6      411.83      456.02     13.25 o 
   7   3   6       20.29       26.87      3.88 o 
  -4   4   6        0.21        0.54      0.64 o 
  -3   4   6       26.12       22.03      3.17 o 
  -2   4   6        3.02        2.84      1.20 o 
  -1   4   6      104.25      104.52      8.91 o 
   0   4   6      383.71      389.70     16.34 o 
   1   4   6       70.29       72.41      4.37 o 
   2   4   6      358.15      285.11     11.94 o 
   3   4   6       31.75       34.48      2.60 o 
   4   4   6      203.56      196.76      5.16 o 
   5   4   6       48.08       49.44      4.47 o 
   6   4   6       82.27       82.36      7.15 o 
  -3   5   6       19.93       14.65      2.32 o 
  -2   5   6      100.29       98.88      6.45 o 
  -1   5   6      255.05      245.61     10.02 o 
   0   5   6      172.69      144.31      9.32 o 
   1   5   6      574.04      559.06     11.73 o 
   2   5   6       45.64       40.39      2.79 o 
   3   5   6      237.38      215.72      6.64 o 
   4   5   6      156.19      154.30      6.88 o 
   5   5   6       63.72       53.46      3.10 o 
   6   5   6      285.21      310.07     13.22 o 
  -3   6   6       81.68       64.99      3.64 o 
  -2   6   6       13.58       12.76      2.51 o 
  -1   6   6      254.35      253.49     10.05 o 
   0   6   6       29.22       25.38      3.88 o 
   1   6   6      118.58      117.53      8.04 o 
   2   6   6      310.94      321.01      9.34 o 
   3   6   6        3.59        4.19      1.21 o 
   4   6   6      126.49      124.09      4.75 o 
   5   6   6      131.70      127.22      5.38 o 
   6   6   6        6.19        6.34      1.54 o 
  -2   7   6       30.86       25.24      4.15 o 
  -1   7   6      198.20      191.26      7.26 o 
   0   7   6       60.64       52.55      4.11 o 
   1   7   6      181.15      175.16      8.92 o 
   2   7   6       14.07       13.74      2.52 o 
   3   7   6      206.33      212.72     10.17 o 
   4   7   6        0.58        0.90      0.56 o 
   5   7   6        0.46        0.99      0.65 o 
   0   8   6        9.95        9.81      1.85 o 
   1   8   6        6.37        4.59      1.37 o 
   2   8   6       17.48       18.34      2.26 o 
   3   8   6        3.03        2.95      1.07 o 
   4   8   6       25.41       25.86      2.59 o 
  -3  -5   7       26.37       28.55      2.23 o 
  -2  -5   7        0.16       -0.59      0.72 o 
  -1  -5   7      365.35      366.21     10.73 o 
   0  -5   7       25.13       23.24      2.01 o 
   1  -5   7      251.15      257.61      6.74 o 
   2  -5   7        0.80       -0.08      0.46 o 
  -4  -4   7       14.10       12.64      1.04 o 
  -3  -4   7      172.68      176.97      7.63 o 
  -2  -4   7        0.27       -0.42      0.68 o 
  -1  -4   7       25.71       27.34      2.79 o 
   0  -4   7       14.54       18.25      2.12 o 
   1  -4   7      241.94      259.78     15.99 o 
   2  -4   7      103.31       87.37      8.86 o 
   3  -4   7      140.04      128.93     14.42 o 
   4  -4   7       14.94       14.95      2.41 o 
  -4  -3   7      158.55      154.14      6.62 o 
  -3  -3   7       12.19        8.84      1.80 o 
  -2  -3   7       82.62       89.00      6.03 o 
  -1  -3   7        9.16        8.67      3.64 o 
   0  -3   7       10.01        8.19      3.15 o 
   1  -3   7       26.38       23.47      4.87 o 
   2  -3   7      197.48      200.48     14.62 o 
   3  -3   7      207.77      224.65     14.36 o 
   4  -3   7      157.66      166.85      7.74 o 
   5  -3   7       73.67       88.83      6.18 o 
  -5  -2   7       18.55       18.14      1.67 o 
  -4  -2   7       68.93       72.66      4.98 o 
  -3  -2   7       41.25       45.04      4.30 o 
  -2  -2   7      195.48      192.28      8.96 o 
  -1  -2   7      113.33      116.69      5.41 o 
   0  -2   7      287.62      296.48      8.63 o 
   1  -2   7      223.15      250.38     17.86 o 
   2  -2   7      111.28      116.31      6.23 o 
   3  -2   7      365.72      359.93     18.90 o 
   4  -2   7      138.22      148.81     12.49 o 
   5  -2   7      376.16      359.27     10.96 o 
  -5  -1   7       41.55       42.38      3.49 o 
  -4  -1   7      125.61      139.35      7.24 o 
  -3  -1   7      248.39      226.41      9.93 o 
  -2  -1   7      611.11      592.13     13.00 o 
  -1  -1   7      248.44      241.27      5.86 o 
   0  -1   7      697.96      725.94     13.38 o 
   1  -1   7      618.69      688.07     22.54 o 
   2  -1   7      223.37      234.02     19.32 o 
   3  -1   7      431.69      409.57     11.52 o 
   4  -1   7      173.43      155.31     13.60 o 
   5  -1   7      193.33      180.70     12.47 o 
   6  -1   7       63.95       61.75      3.55 o 
  -5   0   7      107.62      105.61      4.64 o 
  -4   0   7       78.29       76.95      3.79 o 
  -3   0   7      170.14      175.47      8.54 o 
  -2   0   7       98.60       97.37      4.27 o 
  -1   0   7      184.76      188.81      7.96 o 
   0   0   7     1442.00     1532.58     24.66 o 
   1   0   7      115.33      141.07      5.03 o 
   2   0   7       14.62        8.49      1.66 o 
   3   0   7        0.16        0.45      0.51 o 
   4   0   7        1.91        0.09      1.46 o 
   5   0   7      258.98      253.08     15.44 o 
   6   0   7        0.98        1.64      1.20 o 
  -5   1   7      102.37      102.22      4.34 o 
  -4   1   7      342.49      357.36     11.75 o 
  -3   1   7       33.44       29.00      3.50 o 
  -2   1   7      380.18      394.10     11.75 o 
  -1   1   7       77.29       71.95      4.86 o 
   0   1   7      140.65      140.27      5.99 o 
   1   1   7        7.79        9.34      1.26 o 
   2   1   7        7.75        8.18      2.78 o 
   3   1   7        0.79       -1.83      1.83 o 
   4   1   7        0.34       -0.73      1.35 o 
   5   1   7       83.59       70.96      8.00 o 
   6   1   7      222.06      235.30     13.07 o 
  -5   2   7       84.67       77.37      2.37 o 
  -4   2   7        1.10        1.61      0.96 o 
  -3   2   7        7.11        3.82      1.37 o 
  -2   2   7       10.34       13.34      2.22 o 
  -1   2   7       50.30       40.66      3.18 o 
   0   2   7      324.64      318.09      9.47 o 
   1   2   7       29.78       59.21      8.12 o 
   2   2   7      311.92      284.39     14.80 o 
   3   2   7       11.64        8.26      2.64 o 
   4   2   7      939.60      988.01     17.53 o 
   5   2   7        7.45        6.46      1.79 o 
   6   2   7        3.72        6.35      1.35 o 
  -4   3   7        0.25        0.05      0.67 o 
  -3   3   7       36.78       35.21      3.70 o 
  -2   3   7      146.43      142.85     11.19 o 
  -1   3   7       14.53       12.38      1.82 o 
   0   3   7      403.68      501.57     23.37 o 
   1   3   7      531.94      584.27     24.00 o 
   2   3   7        3.87        2.67      1.67 o 
   3   3   7      869.79      902.53     16.56 o 
   4   3   7       14.13       15.24      1.96 o 
   5   3   7      510.77      509.74     11.59 o 
   6   3   7       67.83       84.71      5.44 o 
  -4   4   7      107.91      102.06      4.62 o 
  -3   4   7       49.89       40.33      3.68 o 
  -2   4   7       39.98       37.57      5.41 o 
  -1   4   7      531.13      525.30     15.11 o 
   0   4   7       78.87       79.82      4.84 o 
   1   4   7       28.61       23.97      2.34 o 
   2   4   7      233.21      219.06      7.66 o 
   3   4   7        8.71        9.33      1.73 o 
   4   4   7      649.28      672.93     19.63 o 
   5   4   7       15.98       15.68      2.53 o 
   6   4   7       26.33       31.75      3.31 o 
  -3   5   7        0.48       -0.61      0.74 o 
  -2   5   7      818.81      773.33     21.21 o 
  -1   5   7       52.66       52.24      6.30 o 
   0   5   7      117.48      123.95      9.79 o 
   1   5   7       33.25       25.51      3.89 o 
   2   5   7       77.66       73.86      3.94 o 
   3   5   7      418.46      416.53     11.99 o 
   4   5   7        6.11        6.34      1.64 o 
   5   5   7       10.63       10.26      1.62 o 
   6   5   7       79.50       69.91      6.30 o 
  -2   6   7        0.69        0.96      0.53 o 
  -1   6   7       56.65       62.72      6.70 o 
   0   6   7       62.27       68.15      6.71 o 
   1   6   7       85.66       87.41      7.39 o 
   2   6   7        1.00       -0.78      0.78 o 
   3   6   7       46.12       40.03      2.82 o 
   4   6   7       22.50       21.43      2.42 o 
   5   6   7        0.01       -0.12      1.47 o 
   6   6   7        1.16        2.87      1.31 o 
  -1   7   7      101.32      106.23      7.19 o 
   0   7   7      110.32      109.90      8.26 o 
   1   7   7        2.64        1.78      0.66 o 
   2   7   7       27.77       31.80      2.82 o 
   3   7   7       39.34       34.88      4.09 o 
   4   7   7        4.00        6.58      1.78 o 
   5   7   7      141.14      147.85      6.66 o 
   0   8   7       21.82       20.53      2.58 o 
   1   8   7        2.56        2.38      0.68 o 
   2   8   7       92.10       97.71      5.44 o 
   3   8   7      123.89      132.63      6.42 o 
   4   8   7       81.31       98.03      5.01 o 
   0  -5   8      217.73      219.28      9.65 o 
  -3  -4   8       50.94       55.54      3.29 o 
  -2  -4   8        6.98        7.41      1.53 o 
  -1  -4   8      110.26      113.96     10.93 o 
   0  -4   8        0.39        4.08      2.37 o 
   1  -4   8       14.94       14.87      1.70 o 
   2  -4   8      326.75      341.49     15.55 o 
   3  -4   8       23.97       13.92      2.25 o 
  -4  -3   8       27.09       25.45      1.98 o 
  -3  -3   8       22.24       23.67      2.68 o 
  -2  -3   8       79.24       86.46      5.58 o 
  -1  -3   8      151.90      161.42     16.38 o 
   0  -3   8     1187.90     1150.21     35.96 o 
   1  -3   8       99.92      103.69     10.48 o 
   2  -3   8      108.75      102.28     10.29 o 
   3  -3   8       26.77       29.74      5.16 o 
   4  -3   8       47.61       44.26      3.47 o 
  -4  -2   8      195.89      206.65      7.30 o 
  -3  -2   8      167.84      169.64      7.93 o 
  -2  -2   8      180.18      189.76      8.77 o 
  -1  -2   8       70.57       80.30      4.82 o 
   0  -2   8      164.40      179.09     13.95 o 
   1  -2   8       36.23       29.40      5.52 o 
   2  -2   8      506.41      552.72     25.03 o 
   3  -2   8      252.38      275.16     16.83 o 
   4  -2   8        8.51        8.73      3.28 o 
   5  -2   8       50.07       67.10      4.22 o 
  -4  -1   8       45.70       43.81      3.57 o 
  -3  -1   8       59.00       59.03      4.87 o 
  -2  -1   8       46.13       49.10      4.48 o 
  -1  -1   8       97.39      100.11      5.21 o 
   0  -1   8      135.88      127.25      5.64 o 
   1  -1   8       30.56       26.51      2.45 o 
   2  -1   8       28.62       19.09      5.28 o 
   3  -1   8       80.45       86.08      9.67 o 
   4  -1   8      115.22      140.64     13.95 o 
   5  -1   8      134.53      164.08     12.09 o 
  -4   0   8        5.77        4.89      1.53 o 
  -3   0   8       25.02       26.89      3.23 o 
  -2   0   8       45.18       44.20      4.16 o 
  -1   0   8      266.57      254.58      8.29 o 
   0   0   8      169.65      173.04      6.32 o 
   1   0   8      410.87      380.66     11.58 o 
   2   0   8      226.34      236.92     15.01 o 
   3   0   8       37.21       30.16      5.54 o 
   4   0   8      924.77      905.87     36.09 o 
   5   0   8        0.36        0.62      1.48 o 
   6   0   8      170.30      169.21     10.23 o 
  -4   1   8        4.47        3.40      1.05 o 
  -3   1   8        0.99        2.98      1.30 o 
  -2   1   8      175.83      177.89      8.41 o 
  -1   1   8      245.80      246.30      9.65 o 
   0   1   8      693.00      649.13     22.16 o 
   1   1   8       31.35       35.52      4.21 o 
   2   1   8      217.23      215.86     16.69 o 
   3   1   8      691.97      632.43     24.94 o 
   4   1   8      128.80       92.29     10.38 o 
   5   1   8      419.96      350.66     19.01 o 
   6   1   8        2.00        3.45      2.00 o 
  -4   2   8      111.36      103.98      5.05 o 
  -3   2   8        9.49       11.96      2.15 o 
  -2   2   8       96.82      107.78      7.09 o 
  -1   2   8      904.75      945.88     27.18 o 
   0   2   8        1.84       -0.52      1.21 o 
   1   2   8      681.34      758.47    138.73 o 
   2   2   8       95.48       99.81      6.67 o 
   3   2   8        9.28        4.53      1.79 o 
   4   2   8      500.41      379.06     13.96 o 
   5   2   8        3.49        2.93      1.33 o 
   6   2   8      163.21      146.58     30.92 o 
  -4   3   8        1.59        1.96      0.65 o 
  -3   3   8      186.64      183.95      7.88 o 
  -2   3   8      483.80      513.25     22.45 o 
  -1   3   8      176.26      166.78     12.42 o 
   0   3   8      287.99      321.08     50.32 o 
   1   3   8       97.09       83.22      5.79 o 
   2   3   8      167.93      159.91      6.23 o 
   3   3   8      270.13      243.23     15.06 o 
   4   3   8       16.65       10.61      2.34 o 
   5   3   8        0.04        1.62      1.16 o 
   6   3   8       30.90       30.06      4.96 o 
  -3   4   8        8.69        7.55      1.49 o 
  -2   4   8        0.35        0.00      1.30 o 
  -1   4   8       85.37       72.14      7.81 o 
   0   4   8       27.87       27.94      3.49 o 
   1   4   8      301.44      255.93     10.19 o 
   2   4   8       27.84       27.41      2.60 o 
   3   4   8      161.67      167.92      7.69 o 
   4   4   8       93.74       92.48      5.55 o 
   5   4   8       96.44       81.96      8.36 o 
   6   4   8        5.11        2.76      1.61 o 
  -3   5   8       38.29       32.40      2.32 o 
  -2   5   8       21.41       22.34      3.90 o 
  -1   5   8        0.11       -1.03      1.62 o 
   0   5   8       43.82       45.63      6.35 o 
   1   5   8        0.07       -0.84      0.95 o 
   2   5   8      197.11      190.55      8.17 o 
   3   5   8       26.94       25.75      3.18 o 
   4   5   8       49.09       51.92      4.24 o 
   5   5   8      184.78      185.75     12.01 o 
   6   5   8       62.59       51.06      5.41 o 
  -2   6   8      152.20      188.69      8.98 o 
  -1   6   8       24.28       24.83      4.11 o 
   0   6   8      131.43      155.29     11.19 o 
   1   6   8        0.73        0.92      1.91 o 
   2   6   8       12.29        9.31      1.80 o 
   3   6   8      252.84      264.13      7.51 o 
   4   6   8      144.81      144.64      8.23 o 
   5   6   8      309.76      313.65     15.66 o 
   6   6   8       16.01       12.06      2.20 o 
  -1   7   8      119.96      142.77      7.73 o 
   0   7   8       54.94       62.75      5.96 o 
   1   7   8       95.67      108.97      5.56 o 
   2   7   8      221.98      259.55     21.70 o 
   3   7   8       15.54       11.73      2.53 o 
   4   7   8      111.64      129.40      7.23 o 
   5   7   8       39.11       41.33      3.35 o 
   1   8   8       25.90       33.40      3.15 o 
   3   8   8        3.11        4.01      1.24 o 
   4   8   8        4.63        6.00      1.22 o 
   0  -4   9       19.38       17.08      3.24 o 
   1  -4   9        0.07       -1.50      1.50 o 
   2  -4   9       76.48       71.18      5.56 o 
  -3  -3   9       34.80       39.09      2.72 o 
  -1  -3   9       52.20       45.52      3.24 o 
   0  -3   9       68.49       60.67      7.72 o 
   1  -3   9       12.60       10.07      3.17 o 
   2  -3   9       17.52       13.47      3.33 o 
   3  -3   9       13.40       12.33      2.84 o 
   4  -3   9       84.25       72.42      5.11 o 
  -3  -2   9       61.18       69.36      4.24 o 
  -2  -2   9        3.43        2.48      0.96 o 
  -1  -2   9       17.35       15.63      3.85 o 
   0  -2   9      182.92      149.53     12.80 o 
   1  -2   9       44.07       40.32      6.66 o 
   2  -2   9       73.87       75.58      8.96 o 
   3  -2   9      163.53      183.39     13.10 o 
   4  -2   9       70.55       81.82      8.43 o 
   5  -2   9       37.62       36.07      3.67 o 
  -4  -1   9       56.69       54.51      3.13 o 
  -3  -1   9       22.77       27.76      2.97 o 
  -2  -1   9       23.22       20.00      2.76 o 
  -1  -1   9       46.55       57.64      4.28 o 
   0  -1   9      993.82      936.66     33.35 o 
   1  -1   9      473.67      452.22     22.33 o 
   2  -1   9      336.50      330.03     19.64 o 
   3  -1   9        1.29       -2.45      2.64 o 
   4  -1   9       57.47       72.80     10.22 o 
   5  -1   9      123.81      142.76     19.69 o 
  -4   0   9      143.72      143.99      5.54 o 
  -3   0   9      189.42      205.32      8.53 o 
  -2   0   9      414.50      435.55     13.52 o 
  -1   0   9       20.94       25.67      3.67 o 
   0   0   9       53.12       45.84      6.88 o 
   1   0   9       85.12       79.26      8.90 o 
   2   0   9       15.97       16.12      4.60 o 
   3   0   9      539.49      644.65     27.23 o 
   4   0   9        0.04       -0.77      2.34 o 
   5   0   9        0.32        1.06      1.99 o 
   6   0   9       37.21       42.98      4.65 o 
  -4   1   9      224.91      230.92      7.07 o 
  -3   1   9      165.47      168.58      7.18 o 
  -2   1   9       16.95       18.11      3.00 o 
  -1   1   9       34.18       38.30      6.95 o 
   0   1   9      430.33      393.66     15.39 o 
   1   1   9      736.94      716.36     27.46 o 
   2   1   9       50.56       43.50      4.64 o 
   3   1   9        4.65        8.61      3.28 o 
   4   1   9       58.68       48.53      8.22 o 
   5   1   9       23.06       24.79      5.50 o 
   6   1   9        0.78       -0.52      1.45 o 
  -4   2   9      205.36      194.83      6.00 o 
  -3   2   9       32.27       29.32      2.85 o 
  -2   2   9       81.38       91.48      4.89 o 
  -1   2   9       57.24       50.78      7.98 o 
   0   2   9      133.88      150.97     13.56 o 
   1   2   9       83.87      100.69     24.59 o 
   2   2   9      583.74      620.65     42.67 o 
   3   2   9      106.19       82.52      9.39 o 
   4   2   9      305.80      260.90     18.97 o 
   5   2   9      284.31      265.34     19.11 o 
   6   2   9        0.24       -0.51      1.11 o 
  -3   3   9        2.60        2.67      0.86 o 
  -2   3   9       19.09       23.08      2.36 o 
  -1   3   9       67.65       81.78      9.17 o 
   0   3   9       13.97       10.96      3.46 o 
   1   3   9       22.93       24.93      8.55 o 
   2   3   9      355.17      333.74     12.07 o 
   3   3   9        4.95        3.49      1.79 o 
   4   3   9      324.69      275.16     20.64 o 
   5   3   9        1.11        0.18      1.69 o 
   6   3   9      221.04      239.34     12.94 o 
  -3   4   9       63.24       55.80      3.03 o 
  -2   4   9       42.64       43.07      2.85 o 
  -1   4   9       56.88       65.41      7.70 o 
   0   4   9      645.67      695.34     26.69 o 
   1   4   9        0.11        0.48      1.06 o 
   2   4   9      559.74      529.52     26.86 o 
   3   4   9       22.61       19.06      3.63 o 
   4   4   9      195.00      165.83     14.51 o 
   5   4   9      599.11      488.26     22.81 o 
   6   4   9       39.51       39.91      5.40 o 
  -2   5   9        7.78        8.25      2.16 o 
  -1   5   9      231.10      236.53     13.73 o 
   0   5   9        2.38        2.82      1.82 o 
   1   5   9      363.14      393.45     13.42 o 
   2   5   9      175.44      180.65      9.57 o 
   3   5   9       18.80       12.29      2.42 o 
   4   5   9      207.41      206.27     19.62 o 
   5   5   9        1.36       -0.73      1.37 o 
   6   5   9       54.31       55.00      5.56 o 
  -1   6   9        3.99        0.54      1.09 o 
   0   6   9      251.85      302.28     15.39 o 
   1   6   9       36.25       44.32      4.20 o 
   2   6   9       86.97       93.30      6.03 o 
   3   6   9      100.06       92.52      8.22 o 
   4   6   9       63.20       66.97      8.79 o 
   5   6   9       30.14       27.55      2.42 o 
  -1   7   9       57.03       61.10      4.16 o 
   0   7   9        1.89        4.79      1.91 o 
   1   7   9        0.80        0.59      1.13 o 
   2   7   9       13.03       16.40      2.42 o 
   3   7   9        0.58       -0.23      0.81 o 
   4   7   9        0.66        0.88      0.85 o 
  -1  -3  10      149.86      144.32      4.89 o 
   0  -3  10       11.86        9.81      2.86 o 
   1  -3  10      335.69      340.06     15.12 o 
   2  -3  10       46.81       42.17      4.80 o 
  -2  -2  10      165.41      189.48      6.49 o 
  -1  -2  10       64.65       55.95      7.46 o 
   0  -2  10       59.15       54.82      7.69 o 
   1  -2  10        0.16        1.77      1.89 o 
   2  -2  10        1.22        2.44      2.11 o 
   3  -2  10      154.44      150.53      9.98 o 
   4  -2  10       12.97        9.17      2.24 o 
  -3  -1  10       34.19       37.23      2.66 o 
  -2  -1  10        2.51        6.16      1.45 o 
  -1  -1  10      128.86      116.68     12.50 o 
   0  -1  10        8.55       11.37      4.02 o 
   1  -1  10      113.82      104.70     10.77 o 
   2  -1  10       10.12        2.06      2.02 o 
   3  -1  10       35.39       34.69      5.86 o 
   4  -1  10        9.24       11.37      3.64 o 
   5  -1  10       43.16       45.58      6.54 o 
  -3   0  10        0.18       -0.61      0.76 o 
  -2   0  10       55.44       73.24      4.85 o 
  -1   0  10       17.87       20.67      2.37 o 
   0   0  10       28.60       28.82      6.04 o 
   1   0  10      108.48      108.26     11.10 o 
   2   0  10      414.20      426.94     22.11 o 
   3   0  10       34.46       28.45      5.31 o 
   4   0  10        2.93        6.26      3.80 o 
   5   0  10       82.79      107.87      9.67 o 
  -3   1  10       11.40        8.51      1.47 o 
  -2   1  10       99.30      104.47      5.88 o 
  -1   1  10        9.95        7.03      2.42 o 
   0   1  10        2.54        1.58      2.23 o 
   1   1  10      614.10      558.63     25.18 o 
   2   1  10        4.97        2.89      1.54 o 
   3   1  10      258.93      287.17     17.65 o 
   4   1  10       18.43       15.65      5.03 o 
   5   1  10       88.17       94.45      9.88 o 
   6   1  10      181.12      226.90     10.96 o 
  -3   2  10      304.55      304.68      8.53 o 
  -2   2  10        4.03       10.85      2.86 o 
  -1   2  10       91.73       88.82     10.30 o 
   0   2  10      190.13      189.41     14.78 o 
   1   2  10       64.75       65.82      8.31 o 
   2   2  10      318.90      315.17     17.94 o 
   3   2  10        0.07       -1.95      1.95 o 
   4   2  10       94.96       91.73      8.28 o 
   5   2  10      125.04      124.29     10.67 o 
   6   2  10        8.71        7.22      2.13 o 
  -2   3  10      117.99      150.11     10.52 o 
  -1   3  10        9.39        7.52      2.90 o 
   0   3  10        2.12        2.53      1.89 o 
   1   3  10     1130.77     1103.04     35.56 o 
   2   3  10       55.01       52.39      7.27 o 
   4   3  10        6.86        8.58      4.51 o 
   5   3  10        9.43        8.33      2.79 o 
  -2   4  10       21.99       31.75      4.18 o 
  -1   4  10      116.44      124.82     10.24 o 
   0   4  10       12.00       16.18      4.07 o 
   1   4  10       74.87       88.85      9.51 o 
   2   4  10        0.34       -2.45      2.45 o 
   3   4  10       65.60       62.80      7.13 o 
   4   4  10       51.14       52.34      9.19 o 
   5   4  10       28.44       30.91      5.96 o 
   6   4  10       99.32      120.81      8.52 o 
  -1   5  10       22.70       26.66      4.10 o 
   0   5  10       44.09       57.11      7.14 o 
   1   5  10       51.28       61.14      7.48 o 
   2   5  10      122.71      126.98      7.36 o 
   3   5  10       75.64       75.51      6.02 o 
   4   5  10        0.73        1.29      1.56 o 
   5   5  10      152.56      162.21     11.88 o 
   6   5  10       35.37       34.31      4.13 o 
  -1   6  10       10.88       11.73      2.35 o 
   0   6  10      106.33      150.83     10.08 o 
   1   6  10      264.71      360.30     16.53 o 
   2   6  10       33.04       34.28      3.02 o 
   3   6  10      226.74      249.08     26.95 o 
   4   6  10        3.38        3.52      1.94 o 
   5   6  10      313.48      280.26     12.03 o 
   0   7  10       78.39      110.63      6.31 o 
   1   7  10       36.62       43.50      4.30 o 
   2   7  10        0.62        4.67      1.46 o 
   3   7  10      249.40      326.96     12.60 o 
   4   7  10        0.46        2.18      1.06 o 
   0  -2  11        5.17        5.12      2.70 o 
   1  -2  11      105.80      107.71      8.74 o 
   2  -2  11      167.60      152.24      9.48 o 
   3  -2  11       35.93       39.14      4.34 o 
  -1  -1  11       23.83       24.64      5.23 o 
   0  -1  11      181.03      178.61     13.72 o 
   1  -1  11      121.53       96.83      9.86 o 
   2  -1  11       74.52       71.91      8.21 o 
   3  -1  11      116.32      104.59      8.22 o 
   4  -1  11        2.40        1.55      0.95 o 
  -2   0  11      138.58      147.97      5.39 o 
  -1   0  11      239.05      248.80     17.00 o 
   0   0  11        1.27        3.09      2.88 o 
   1   0  11      150.36      162.91     13.59 o 
   2   0  11       75.61       60.15      7.76 o 
   3   0  11       46.89       41.68      5.87 o 
   4   0  11      201.20      222.57     14.23 o 
   5   0  11        0.26        2.95      1.44 o 
  -2   1  11      101.88      117.07      4.99 o 
  -1   1  11        9.65       12.01      4.16 o 
   0   1  11      201.74      222.55     16.21 o 
   1   1  11      176.69      161.55     13.70 o 
   2   1  11      113.46      121.32     11.53 o 
   3   1  11       27.74       23.13      3.71 o 
   4   1  11        6.89        4.69      2.54 o 
   5   1  11        4.48        6.93      2.39 o 
  -2   2  11       51.11       46.24      3.07 o 
  -1   2  11      156.08      174.14     13.15 o 
   0   2  11        0.98        1.72      1.99 o 
   1   2  11       52.40       46.28      7.41 o 
   2   2  11        2.78        3.15      2.01 o 
   3   2  11      131.17      123.86     12.56 o 
   4   2  11       11.71        4.45      1.91 o 
   5   2  11        0.07       -0.04      1.06 o 
  -1   3  11       90.01       90.39      8.68 o 
   0   3  11        1.59        0.84      1.50 o 
   1   3  11        4.52        2.33      1.71 o 
   2   3  11        4.49        4.51      2.19 o 
   3   3  11       62.28       50.63      6.83 o 
   4   3  11      161.86      188.56     15.81 o 
   5   3  11      169.55      161.53     10.60 o 
  -1   4  11        8.96        8.18      2.55 o 
   0   4  11        0.46       -0.18      1.83 o 
   1   4  11      278.39      323.36     18.10 o 
   2   4  11        0.07       -0.36      1.23 o 
   3   4  11      498.73      608.74     31.89 o 
   4   4  11       11.74       12.15      4.74 o 
   5   4  11        6.02        1.34      1.56 o 
  -1   5  11      134.41      183.04      9.40 o 
   0   5  11       28.63       40.85      5.55 o 
   1   5  11       58.54       67.09      7.52 o 
   2   5  11      327.60      399.54     17.92 o 
   3   5  11       97.98      110.60     11.77 o 
   4   5  11       73.78       82.66      9.56 o 
   5   5  11        8.97        9.52      2.73 o 
   0   6  11        4.34        1.89      1.04 o 
   1   6  11       42.48       47.14     10.83 o 
   2   6  11        1.99        0.57      0.77 o 
   3   6  11       41.69       46.02      5.89 o 
   4   6  11        0.01        0.93      1.34 o 
   0  -1  12       40.05       33.58      4.85 o 
   1  -1  12       30.68       28.52      4.55 o 
   2  -1  12       98.95       90.79      7.05 o 
   3  -1  12       27.26       25.46      3.28 o 
  -1   0  12       76.70       73.89      6.45 o 
   0   0  12        0.75       -1.49      2.01 o 
   1   0  12        7.87        5.09      2.68 o 
   2   0  12        0.64       -0.81      1.90 o 
   3   0  12      114.67       92.36      5.15 o 
   4   0  12       14.73       10.37      2.15 o 
  -1   1  12       91.24       84.23      7.65 o 
   0   1  12       35.27       37.67      6.32 o 
   1   1  12       93.85       98.44      9.97 o 
   2   1  12        9.62        8.51      3.27 o 
   3   1  12        6.00        6.13      1.56 o 
   4   1  12      113.84       74.40      6.16 o 
  -1   2  12        6.70       10.37      2.59 o 
   0   2  12      118.71      116.03     10.25 o 
   1   2  12       51.58       61.53      7.87 o 
   2   2  12       67.69       66.64      7.97 o 
   3   2  12      517.56      485.51     24.31 o 
  -1   3  12      246.87      275.88     12.22 o 
   0   3  12       27.13       28.10      4.82 o 
   1   3  12      112.89      128.92     11.18 o 
   2   3  12      193.55      187.51     12.82 o 
   3   3  12        0.92       -1.51      1.51 o 
   4   3  12       41.32       24.77      4.40 o 
  -1   4  12        3.02        6.34      1.75 o 
   0   4  12       91.92      109.00      8.64 o 
   1   4  12        0.14        0.59      1.68 o 
   2   4  12        0.32        1.19      1.46 o 
   3   4  12       16.02       12.54      4.46 o 
   4   4  12        0.15       -2.40      2.74 o 
   0   5  12        4.46        7.89      2.10 o 
   1   5  12        2.61        1.98      1.37 o 
   2   5  12       27.52       27.45      3.29 o 
   3   5  12        0.06        2.96      2.39 o 
   4   5  12       49.24       57.24      6.46 o 
   1   6  12       23.40       25.72      3.10 o 
   2   6  12      184.10      147.76      7.89 o 
   3   6  12       78.17       69.28      5.57 o 
   1   0  13       20.09       16.55      3.07 o 
   2   0  13      216.61      194.45      8.94 o 
   0   1  13        3.19        2.85      1.39 o 
   1   1  13      166.19      156.36     10.19 o 
   2   1  13       84.59       77.90      6.74 o 
   0   2  13      121.11      127.19      8.35 o 
   1   2  13       11.89       13.28      3.16 o 
   2   2  13        1.00       -0.14      0.82 o 
   0   3  13        0.58        0.80      1.01 o 
   1   3  13       14.42       17.62      3.43 o 
   2   3  13       94.85       93.18      8.15 o 
   3   3  13        6.22        4.53      1.97 o 
   0   4  13        0.57        0.89      0.79 o 
   1   4  13       11.74       12.31      2.66 o 
   2   4  13      200.45      228.38     31.35 o 
   3   4  13       33.39       24.61      3.97 o 
   2   5  13       22.49       26.12      3.61 o 
   3   5  13       15.04       13.83      2.56 o 
                                                 
